# Supplementary material for: Optimization of Innovation and Entrepreneurship Policy of Scientific and Technological Entrepreneur Talent Using Regional Competitive Advantage Theory
Source: Front Psychol. 2021 Dec 14;12:726334. doi: 10.3389/fpsyg.2021.726334 (PMC8712423; doi:10.3389/fpsyg.2021.726334)
Supplement: Supplementary file 1 [file Table_1.xls]

## Sheet: 数据汇总
Figure 4
1)		Did you know about innovation and entrepreneurship training before starting a business?
		A. Unknow	B. Know a little	C. Know very well				In each question, A represents 5 points, B stands for 3 points, and C means 1 point.
	Number	59	60	41				Figure 5 and Figure 6 are the calculattion resutls of SPSS
	Proportion	0.36875	0.375	0.25625
2)		How much do you know about the local entrepreneurship policy?						Figure 5 (Specific steps:Selection and analysis → Measurement / Scale → Reliability analysis)
		A. Unknow	B. Know a little	C. Know very well						Mean	Cronbach's alpha
	Number	51	62	47				Did you know about innovation and entrepreneurship training before starting a business?	1	3.225	0.901
	Proportion	0.31875	0.3875	0.29375				How much do you know about the local entrepreneurship policy?	2	3.05	0.88
								Do you know the local regional competitive advantages during entrepreneurship?	3	3.125	0.783
3）		Do you know the local regional competitive advantages during entrepreneurship?						The self-efficacy of new entrepreneurs	4	3.0625	0.88
		A. Unknow	B. Know a little	C. Know very well				Analysis of the mental health of young entrepreneurs	5	2.725	0.799
	Number	55	60	45				Overall	6	3.0375	0.762
	Proportion	0.34375	0.375	0.28125
4）		The self-efficacy of new entrepreneurs						Figure 6 (Specific steps:Selection and analysis → Measurement / Scale → Reliability analysis）
		A. You can learn without being taught.	B. You can learn without a built-in assitant.	C. You can learn by being taught.						KMO	Sig.
	Number	50	65	45				Did you know about innovation and entrepreneurship training before starting a business?	1	0.748	0
	Proportion	0.3125	0.40625	0.28125				How much do you know about the local entrepreneurship policy?	2	0.73	0
		45	60	55				Do you know the local regional competitive advantages during entrepreneurship?	3	0.725	0
								The self-efficacy of new entrepreneurs	4	0.744	0
Figure 7		Analysis of the mental health of young entrepreneurs						Analysis of the mental health of young entrepreneurs	5	0.749	0
		A. Anxious	B. Depression	C. Relaxed				Overall	6	0.712	0
	Number	47	44	69
	Proportion	0.29375	0.275	0.43125

## Sheet: 原始数据
Number	Did you know about innovation and entrepreneurship training before starting a business?	How much do you know about the local entrepreneurship policy?	Do you know the local regional competitive advantages during entrepreneurship?	The self-efficacy of new entrepreneurs	Analysis of the mental health of young entrepreneurs
1	Unknow	Unknow	Unknow	You can learn by being taught.	Relaxed
2	Unknow	Unknow	Unknow	You can learn without a built-in assitant.	Anxiety
3	Know very well	Know very well	Know very well	You can learn by being taught.	Relaxed
4	Know very well	Know very well	Know very well	You can learn by being taught.	Relaxed
5	Know very well	Know very well	Know very well	You can learn by being taught.	Relaxed
6	Unknow	Unknow	Unknow	You can learn by being taught.	Relaxed
7	Know a little	Know a little	Know a little	You can learn without a built-in assitant.	Anxiety
8	Know a little	Know a little	Unknow	You can learn by being taught.	Depression
9	Know a little	Know a little	Unknow	You can learn by being taught.	Depression
10	Know a little	Know a little	Know a little	You can learn without a built-in assitant.	Anxiety
11	Know a little	Know a little	Know a little	You can learn without a built-in assitant.	Anxiety
12	Unknow	Unknow	Unknow	You can learn by being taught.	Relaxed
13	Know very well	Know very well	Know very well	You can learn by being taught.	Relaxed
14	Know very well	Know very well	Know very well	You can learn by being taught.	Depression
15	Unknow	Unknow	Unknow	You can learn by being taught.	Relaxed
16	Unknow	Know a little	Know a little	You can learn without a built-in assitant.	Anxiety
17	Unknow	Unknow	Unknow	You can learn by being taught.	Relaxed
18	Know a little	Know a little	Know a little	You can learn without a built-in assitant.	Anxiety
19	Know a little	Know a little	Know a little	You can learn by being taught.	Anxiety
20	Know a little	Know a little	Know a little	You can learn by being taught.	Relaxed
21	Know a little	Know a little	Unknow	You can learn without a built-in assitant.	Anxiety
22	Know a little	Know a little	Unknow	You can learn by being taught.	Depression
23	Know a little	Know a little	Know a little	You can learn without a built-in assitant.	Relaxed
24	Know a little	Know a little	Know a little	You can learn without a built-in assitant.	Anxiety
25	Unknow	Unknow	Unknow	You can learn without a built-in assitant.	Anxiety
26	Unknow	Unknow	Unknow	You can learn without a built-in assitant.	Anxiety
27	Know very well	Know very well	Know very well	You can learn by being taught.	Relaxed
28	Know very well	Know very well	Know very well	You can learn by being taught.	Depression
29	Unknow	Unknow	Unknow	You can learn by being taught.	Depression
30	Know a little	Know a little	Know a little	You can learn without a built-in assitant.	Anxiety
31	Know a little	Know a little	Know a little	You can learn without a built-in assitant.	Anxiety
32	Know a little	Know a little	Know a little	You can learn by being taught.	Anxiety
33	Know a little	Know a little	Know a little	You can learn by being taught.	Relaxed
34	Know a little	Know a little	Know a little	You can learn without a built-in assitant.	Anxiety
35	Unknow	Unknow	Unknow	You can learn by being taught.	Relaxed
36	Unknow	Unknow	Unknow	You can learn without a built-in assitant.	Anxiety
37	Unknow	Know a little	Know a little	You can learn without a built-in assitant.	Relaxed
38	Unknow	Unknow	Unknow	You can learn by being taught.	Relaxed
39	Unknow	Unknow	Unknow	You can learn by being taught.	Relaxed
40	Know a little	Know a little	Know a little	You can learn without a built-in assitant.	Anxiety
41	Know a little	Know a little	Know a little	You can learn without a built-in assitant.	Anxiety
42	Know a little	Know a little	Know a little	You can learn without a built-in assitant.	Anxiety
43	Know a little	Know a little	Know a little	You can learn without a built-in assitant.	Anxiety
44	Know a little	Know very well	Know very well	You can learn by being taught.	Relaxed
45	Know a little	Know very well	Know very well	You can learn by being taught.	Relaxed
46	Know a little	Know very well	Know very well	You can learn by being taught.	Relaxed
47	Know a little	Know a little	Know a little	You can learn without a built-in assitant.	Relaxed
48	Know a little	Know a little	Know a little	You can learn without a built-in assitant.	Anxiety
49	Know a little	Know a little	Know a little	You can learn without a built-in assitant.	Anxiety
50	Know a little	Know a little	Know a little	You can learn without a built-in assitant.	Anxiety
51	Unknow	Unknow	Unknow	You can learn without a built-in assitant.	Anxiety
52	Unknow	Unknow	Unknow	You can learn by being taught.	Relaxed
53	Unknow	Know a little	Know a little	You can learn without a built-in assitant.	Relaxed
54	Unknow	Know a little	Know a little	You can learn without a built-in assitant.	Relaxed
55	Unknow	Unknow	Unknow	You can learn by being taught.	Relaxed
56	Know very well	Know very well	Know very well	You can learn by being taught.	Relaxed
57	Know very well	Know very well	Know very well	You can learn by being taught.	Relaxed
58	Know very well	Know very well	Know very well	You can learn by being taught.	Relaxed
59	Know very well	Know very well	Know very well	You can learn by being taught.	Relaxed
60	Know very well	Know very well	Know very well	You can learn by being taught.	Relaxed
61	Unknow	Unknow	Unknow	You can learn by being taught.	Depression
62	Unknow	Know very well	Know very well	You can learn by being taught.	Depression
63	Unknow	Unknow	Unknow	You can learn without a built-in assitant.	Depression
64	Unknow	Unknow	Unknow	You can learn without a built-in assitant.	Depression
65	Unknow	Unknow	Unknow	You can learn by being taught.	Relaxed
66	Know a little	Know a little	Know a little	You can learn without a built-in assitant.	Anxiety
67	Know a little	Know a little	Know a little	You can learn without a built-in assitant.	Anxiety
68	Know a little	Know a little	Know a little	You can learn by being taught.	Relaxed
69	Know a little	Know a little	Know a little	You can learn without a built-in assitant.	Relaxed
70	Know a little	Know a little	Know a little	You can learn without a built-in assitant.	Depression
71	Know a little	Know a little	Know a little	You can learn without a built-in assitant.	Relaxed
72	Know a little	Know a little	Know a little	You can learn without a built-in assitant.	Anxiety
73	Know a little	Know a little	Know a little	You can learn without a built-in assitant.	Anxiety
74	Know a little	Know a little	Know a little	You can learn without a built-in assitant.	Anxiety
75	Know a little	Know a little	Know a little	You can learn without a built-in assitant.	Anxiety
76	Unknow	Unknow	Unknow	You can learn by being taught.	Relaxed
77	Unknow	Unknow	Unknow	You can learn by being taught.	Depression
78	Unknow	Unknow	Unknow	You can learn without a built-in assitant.	Depression
79	Unknow	Unknow	Unknow	You can learn without a built-in assitant.	Depression
80	Unknow	Unknow	Unknow	You can learn by being taught.	Anxiety
81	Know very well	Know very well	Know very well	You can learn by being taught.	Relaxed
82	Know very well	Know very well	Know very well	You can learn by being taught.	Relaxed
83	Know very well	Know very well	Know very well	You can learn by being taught.	Relaxed
84	Know very well	Know very well	Know very well	You can learn by being taught.	Relaxed
85	Know very well	Know very well	Know very well	You can learn by being taught.	Relaxed
86	Unknow	Unknow	Unknow	You can learn by being taught.	Anxiety
87	Unknow	Unknow	Unknow	You can learn by being taught.	Relaxed
88	Unknow	Unknow	Unknow	You can learn by being taught.	Depression
89	Unknow	Unknow	Unknow	You can learn by being taught.	Depression
90	Know a little	Know a little	Know a little	You can learn without a built-in assitant.	Depression
91	Know a little	Know a little	Know a little	You can learn without a built-in assitant.	Depression
92	Know a little	Know a little	Know a little	You can learn without a built-in assitant.	Anxiety
93	Know a little	Know a little	Know a little	You can learn without a built-in assitant.	Anxiety
94	Know a little	Know a little	Know a little	You can learn without a built-in assitant.	Anxiety
95	Know a little	Know a little	Know a little	You can learn without a built-in assitant.	Anxiety
96	Know a little	Know a little	Know a little	You can learn without a built-in assitant.	Anxiety
97	Know a little	Know a little	Know a little	You can learn without a built-in assitant.	Anxiety
98	Know a little	Know a little	Know a little	You can learn without a built-in assitant.	Anxiety
99	Unknow	Unknow	Unknow	You can learn by being taught.	Relaxed
100	Unknow	Unknow	Unknow	You can learn by being taught.	Depression
101	Unknow	Unknow	Unknow	You can learn by being taught.	Depression
102	Unknow	Unknow	Unknow	You can learn by being taught.	Depression
103	Unknow	Unknow	Unknow	You can learn by being taught.	Depression
104	Know a little	Know a little	Know a little	You can learn without a built-in assitant.	Depression
105	Know a little	Know a little	Know a little	You can learn without a built-in assitant.	Depression
106	Unknow	Unknow	Unknow	You can learn by being taught.	Relaxed
107	Know very well	Know very well	Know very well	You can learn by being taught.	Relaxed
108	Know very well	Know very well	Know very well	You can learn by being taught.	Relaxed
109	Know very well	Know very well	Know very well	You can learn by being taught.	Relaxed
110	Unknow	Unknow	Unknow	You can learn by being taught.	Depression
111	Unknow	Unknow	Unknow	You can learn by being taught.	Relaxed
112	Unknow	Unknow	Unknow	You can learn by being taught.	Depression
113	Know a little	Know a little	Know a little	You can learn without a built-in assitant.	Depression
114	Know a little	Know a little	Know a little	You can learn without a built-in assitant.	Depression
115	Know a little	Know a little	Know a little	You can learn without a built-in assitant.	Depression
116	Know a little	Know a little	Know a little	You can learn without a built-in assitant.	Depression
117	Know a little	Know a little	Know a little	You can learn without a built-in assitant.	Depression
118	Know a little	Know a little	Know a little	You can learn without a built-in assitant.	Depression
119	Know a little	Know a little	Know a little	You can learn without a built-in assitant.	Relaxed
120	Know a little	Know a little	Know a little	You can learn without a built-in assitant.	Relaxed
121	Unknow	Unknow	Unknow	You can learn by being taught.	Depression
122	Unknow	Unknow	Unknow	You can learn by being taught.	Depression
123	Know very well	Know very well	Know very well	You can learn by being taught.	Depression
124	Know very well	Know very well	Know very well	You can learn by being taught.	Relaxed
125	Know very well	Know very well	Know very well	You can learn by being taught.	Relaxed
126	Know very well	Know very well	Know very well	You can learn by being taught.	Relaxed
127	Know very well	Know very well	Know very well	You can learn by being taught.	Relaxed
128	Know very well	Know very well	Know very well	You can learn by being taught.	Relaxed
129	Unknow	Unknow	Unknow	You can learn by being taught.	Depression
130	Unknow	Know very well	Know very well	You can learn by being taught.	Relaxed
131	Unknow	Know very well	Know very well	You can learn by being taught.	Relaxed
132	Unknow	Unknow	Unknow	You can learn by being taught.	Depression
133	Know very well	Know very well	Know very well	You can learn by being taught.	Relaxed
134	Know very well	Know very well	Know very well	You can learn by being taught.	Relaxed
135	Know very well	Know very well	Know very well	You can learn by being taught.	Relaxed
136	Unknow	Unknow	Unknow	You can learn by being taught.	Depression
137	Unknow	Unknow	Unknow	You can learn by being taught.	Depression
138	Unknow	Unknow	Unknow	You can learn by being taught.	Depression
139	Know very well	Know very well	Know very well	You can learn by being taught.	Relaxed
140	Know very well	Know very well	Know very well	You can learn by being taught.	Relaxed
141	Know very well	Know very well	Know very well	You can learn by being taught.	Relaxed
142	Know a little	Know a little	Know a little	You can learn without a built-in assitant.	Anxiety
143	Know a little	Know a little	Know a little	You can learn without a built-in assitant.	Anxiety
144	Know a little	Know a little	Know a little	You can learn without a built-in assitant.	Anxiety
145	Know very well	Know very well	Know very well	You can learn by being taught.	Relaxed
146	Know very well	Know very well	Know very well	You can learn by being taught.	Relaxed
147	Know very well	Know very well	Know very well	You can learn by being taught.	Relaxed
148	Know very well	Know very well	Know very well	You can learn by being taught.	Relaxed
149	Unknow	Unknow	Unknow	You can learn by being taught.	Depression
150	Unknow	Unknow	Unknow	You can learn by being taught.	Depression
151	Unknow	Unknow	Unknow	You can learn by being taught.	Depression
152	Unknow	Unknow	Unknow	You can learn by being taught.	Depression
153	Know very well	Know very well	Know very well	You can learn by being taught.	Relaxed
154	Know very well	Know very well	Know very well	You can learn by being taught.	Relaxed
155	Know very well	Know very well	Know a little	You can learn without a built-in assitant.	Anxiety
156	Know very well	Know very well	Know a little	You can learn without a built-in assitant.	Anxiety
157	Know very well	Know very well	Know very well	You can learn by being taught.	Relaxed
158	Unknow	Unknow	Unknow	You can learn by being taught.	Anxiety
159	Unknow	Unknow	Unknow	You can learn by being taught.	Anxiety
160	Unknow	Know a little	Know a little	You can learn without a built-in assitant.	Anxiety
